# Supplementary material for: Development of EST-SSR primers and genetic diversity analysis of the southern blight pathogen Sclerotium rolfsii using transcriptome data
Source: Front Microbiol. 2023 May 30;14:1152865. doi: 10.3389/fmicb.2023.1152865 (PMC10267981; doi:10.3389/fmicb.2023.1152865)
Supplement: Supplementary file 2 [file Table_1.xlsx]

## Sheet: Table S1
Table S1 Gene sequence information of 120 isolates of Sclerotium rolfsii
Strain	Host	Origin	ITS	LSU
CB1	Macleaya cordata	Changde, Hunan	MZ750958	OK039193
CB2	Macleaya cordata	Changde, Hunan	MZ750959	OK039194
CB3	Macleaya cordata	Changde, Hunan	MZ750960	OK039195
EM1	Amorphophallus konjac	Enshi, Hubei	OK017862	OK039196
EM2	Amorphophallus konjac	Enshi, Hubei	OK017863	OK039197
EM3	Amorphophallus konjac	Enshi, Hubei	OK017864	OK039198
EM4	Amorphophallus konjac	Enshi, Hubei	OK017865	OK039199
EM5	Amorphophallus konjac	Enshi, Hubei	MZ736692	OK039200
HG1	Cynanchum glaucescens	Huanggang, Hubei	MZ750961	OK039201
HG2	Cynanchum glaucescens	Huanggang, Hubei	MZ750962	OK039202
HG3	Cynanchum glaucescens	Huanggang, Hubei	OK017866	OK039203
HG4	Cynanchum glaucescens	Huanggang, Hubei	OK017867	OK039204
HG5	Cynanchum glaucescens	Huanggang, Hubei	MZ750963	OK039205
HG6	Cynanchum glaucescens	Huanggang, Hubei	MZ750964	OK054550
HS1	Dendrobium nobile	Yingshan, Hubei	MZ750965	OK054551
HS2	Dendrobium nobile	Yingshan, Hubei	MZ750966	OK054552
HS3	Dendrobium nobile	Yingshan, Hubei	MZ750967	OK039206
HS4	Dendrobium nobile	Yingshan, Hubei	MZ750968	OK054553
HS5	Dendrobium nobile	Yingshan, Hubei	MZ750969	OK054554
HS6	Dendrobium nobile	Yingshan, Hubei	MZ750970	OK054555
HS7	Dendrobium nobile	Yingshan, Hubei	MZ750971	OK054556
HS8	Dendrobium nobile	Yingshan, Hubei	MZ750972	OK054557
HS9	Dendrobium nobile	Yingshan, Hubei	MZ750973	OK054558
HS10	Dendrobium nobile	Yingshan, Hubei	MZ750974	OK054559
LB1	Macleaya cordata	Loudi, Hunan	MZ750975	OK039207
LB2	Macleaya cordata	Loudi, Hunan	MZ750976	OK039208
LB3	Macleaya cordata	Loudi, Hunan	OK017868	OK039209
LB4	Macleaya cordata	Loudi, Hunan	MZ750977	OK039210
LB5	Macleaya cordata	Loudi, Hunan	MZ750978	OK039211
LB6	Macleaya cordata	Loudi, Hunan	MZ750979	OK039212
LC1	Coptis chinensis	Lichuan, Hubei	OK017895	OK039213
LC2	Coptis chinensis	Lichuan, Hubei	OK017896	OK039214
LC3	Coptis chinensis	Lichuan, Hubei	OK017897	OK039215
LC4	Coptis chinensis	Lichuan, Hubei	OK017898	OK039216
LC5	Coptis chinensis	Lichuan, Hubei	OK017899	OK054560
LH1	Arachis hypogaea	Luoyang, Henan	OK017869	OK039217
LH2	Arachis hypogaea	Luoyang, Henan	OK017870	OK039218
LH3	Arachis hypogaea	Luoyang, Henan	OK017871	OK039219
LH4	Arachis hypogaea	Luoyang, Henan	MZ751009	OK039220
LH5	Arachis hypogaea	Luoyang, Henan	MZ751010	OK039221
LH6	Arachis hypogaea	Luoyang, Henan	OK017872	OK039222
LY1	Macleaya cordata	Liuyang, Hunan	OK017873	OK047547
LY2	Macleaya cordata	Liuyang, Hunan	OK017874	OK047548
LY3	Macleaya cordata	Liuyang, Hunan	MZ751011	OK047549
LY4	Macleaya cordata	Liuyang, Hunan	MZ751012	OK047550
LY5	Macleaya cordata	Liuyang, Hunan	OK017875	OK047551
LY6	Macleaya cordata	Liuyang, Hunan	MZ751013	OK047552
NB1	Macleaya cordata	Changsha, Hunan	MZ751014	OK047553
NB2	Macleaya cordata	Changsha, Hunan	MZ751015	OK047554
NB3	Macleaya cordata	Changsha, Hunan	MZ751016	OK047555
NB4	Macleaya cordata	Changsha, Hunan	OK017876	OK047556
NB5	Macleaya cordata	Changsha, Hunan	MZ751017	OK047557
NC1	Pinellia ternata	Nanchong, Sichuan	MZ751018	OK047558
NC2	Pinellia ternata	Nanchong, Sichuan	MZ751019	OK054561
NC3	Pinellia ternata	Nanchong, Sichuan	MZ751020	OK047559
NC4	Pinellia ternata	Nanchong, Sichuan	MZ751021	OK047560
NC5	Pinellia ternata	Nanchong, Sichuan	MZ751022	OK047561
NH1	Arachis hypogaea	Nanyang, Henan	MZ751023	OK047562
NH2	Arachis hypogaea	Nanyang, Henan	OK017877	OK047563
NH3	Arachis hypogaea	Nanyang, Henan	OK017878	OK047564
NH4	Arachis hypogaea	Nanyang, Henan	OK017879	OK047565
NH5	Arachis hypogaea	Nanyang, Henan	MZ751024	OK047566
NN1	Plantago depressa	Nanning, Guangxi	MZ751025	OK047567
NN2	Plantago depressa	Nanning, Guangxi	MZ751026	OK047568
NS1	Oryza sativa	Nanning, Guangxi	OK017880	OK047569
NS2	Oryza sativa	Nanning, Guangxi	OK017881	OK047570
NS3	Oryza sativa	Nanning, Guangxi	MZ751027	OK047571
NS4	Oryza sativa	Nanning, Guangxi	OK017882	OK047572
NS5	Oryza sativa	Nanning, Guangxi	MZ751028	OK047573
NS6	Oryza sativa	Nanning, Guangxi	MZ751029	OK047574
NY1	Helianthus tuberosus	Nanning, Guangxi	MZ751030	OK047575
NY2	Helianthus tuberosus	Nanning, Guangxi	OK017883	OK047576
NY3	Helianthus tuberosus	Nanning, Guangxi	MZ751031	OK047577
NY4	Helianthus tuberosus	Nanning, Guangxi	OK017884	OK047578
NY5	Helianthus tuberosus	Nanning, Guangxi	OK017885	OK047579
QB1	Atractylodes macrocephala	Qidong, Hunan	MZ751032	OK054562
QB2	Atractylodes macrocephala	Qidong, Hunan	MZ751033	OK054563
QB3	Atractylodes macrocephala	Qidong, Hunan	OK017886	OK054564
QJ1	Pinellia ternata	Qianjiang, Hubei	OK017887	OK047581
QJ2	Pinellia ternata	Qianjiang, Hubei	OK017888	OK047582
QJ3	Pinellia ternata	Qianjiang, Hubei	MZ750981	OK047583
QJ4	Pinellia ternata	Qianjiang, Hubei	MZ750982	OK047584
QJ5	Pinellia ternata	Qianjiang, Hubei	MZ750983	OK047585
QJ6	Pinellia ternata	Qianjiang, Hubei	MZ750984	OK047586
QX1	Scrophularia ningpoensis	Qidong, Hunan	MZ750985	OK047587
QX2	Scrophularia ningpoensis	Qidong, Hunan	OK017889	OK047588
QX3	Scrophularia ningpoensis	Qidong, Hunan	MZ750986	OK047589
QX4	Scrophularia ningpoensis	Qidong, Hunan	OK017890	OK047590
QX5	Scrophularia ningpoensis	Qidong, Hunan	OK017891	OK047591
RH1	Arachis hypogaea	Rizhao, Shandong	MZ750987	OK047592
RH2	Arachis hypogaea	Rizhao, Shandong	OK017892	OK047593
RH3	Arachis hypogaea	Rizhao, Shandong	MZ750988	OK047594
RH4	Arachis hypogaea	Rizhao, Shandong	OK017893	OK047595
XH1	Polygonatum sibiricum	Xinhua, Hunan	MZ750989	OK054565
XH2	Polygonatum sibiricum	Xinhua, Hunan	MZ750990	OK054566
XH3	Polygonatum sibiricum	Xinhua, Hunan	OK017894	OK054567
XH4	Polygonatum sibiricum	Xinhua, Hunan	MZ750991	OK054568
XH5	Polygonatum sibiricum	Xinhua, Hunan	MZ750992	OK054569
XH6	Polygonatum sibiricum	Xinhua, Hunan	MZ750993	OK054570
XH7	Polygonatum sibiricum	Xinhua, Hunan	MZ750994	OK054571
YH1	Polygonatum sibiricum	Yiyang, Hunan	OK017900	OK047596
YH2	Polygonatum sibiricum	Yiyang, Hunan	OK017901	OK047597
YH3	Polygonatum sibiricum	Yiyang, Hunan	OK017902	OK047598
YH4	Polygonatum sibiricum	Yiyang, Hunan	OK017903	OK047599
YH5	Polygonatum sibiricum	Yiyang, Hunan	OK017904	OK047600
YH6	Polygonatum sibiricum	Yiyang, Hunan	OK017905	OK047601
ZB1	Pinellia ternata	Zhongxiang, Hubei	MZ750995	OK047602
ZB2	Pinellia ternata	Zhongxiang, Hubei	MZ750996	OK047603
ZB3	Pinellia ternata	Zhongxiang, Hubei	MZ750997	OK047604
ZB4	Pinellia ternata	Zhongxiang, Hubei	MZ750998	OK047605
ZB5	Pinellia ternata	Zhongxiang, Hubei	MZ750999	OK047606
ZB6	Pinellia ternata	Zhongxiang, Hubei	MZ751000	OK047607
ZH1	Polygonatum sibiricum	Zhangjiajie, Hunan	MZ751001	OK054572
ZH2	Polygonatum sibiricum	Zhangjiajie, Hunan	MZ751002	OK054573
ZH3	Polygonatum sibiricum	Zhangjiajie, Hunan	MZ751003	OK054574
ZH4	Polygonatum sibiricum	Zhangjiajie, Hunan	MZ751004	OK054575
ZH5	Polygonatum sibiricum	Zhangjiajie, Hunan	MZ751005	OK054576
ZH6	Polygonatum sibiricum	Zhangjiajie, Hunan	MZ751006	OK054577
ZH7	Polygonatum sibiricum	Zhangjiajie, Hunan	MZ751007	OK054578
ZH8	Polygonatum sibiricum	Zhangjiajie, Hunan	MZ751008	OK054579

## Sheet: Table S2
Table S2 Information of 200 primer pairs
	SSR type	SSR	FORWARD PRIMER1 (5'-3')	REVERSE PRIMER1 (5'-3')	PRODUCT1 size (bp)
BJ001	p2	(AT)6	GACAGGGCCAGAGATGTTGT	CATATCCCGCTGCTTGTTCT	226
BJ002	p2	(AG)11	GTATTTCTTTGCGGCATCGT	TTCCGTGCATAGAGCTTTGA	275
BJ003	p2	(AT)9	CTGCCCAACTTCCTTGGTTA	GGCTCGAACTCTTGGAGATG	190
BJ004	p2	(TA)6	ACATTATTACTGCCGCACCG	TCGTTGATTCACACGGACAT	255
BJ005	p2	(AG)6	CTTGGCGTCATTACCCTGAT	GGAAGGCTACAAGTGGCAAG	280
BJ006	p3	(CAT)7	TACCCAGCATTCATCAGCAG	TCGGGAAACATTAGAGGCAG	278
BJ007	p3	(TGC)6	AGAGGATGCGAGTTGTTCGT	TTATTGTGCTCTCCGCTCCT	218
BJ008	p2	(AG)18	GTGTCAAAGTGAGCGTGCAT	AACCGCGGAAATAAACTCCT	256
BJ009	p3	(TTG)5	AGGAGCAATCTAAGGCGACA	TGTTAGCACGCCGACTACAC	265
BJ010	p4	(TCTA)5	AAGTTCCTCTGACCCAGCCT	ATGCGTTTCTCCTCACTGCT	279
BJ011	p2	(AG)8	TGTGCGCTATCGAAATCAAG	TTTCTCCCTTGTCATTTCGC	200
BJ012	p3	(AGC)6	GGGAGCGAATTGGCATAGTA	GTATCTGCCTCCTGGCTTTG	212
BJ013	p3	(CAG)5	GTTGCTGAGATTGAGCACCA	TGCACTTCAGTTGCTTCACC	166
BJ014	p3	(AGT)5	GAGCTTCAGTTTCGGTCTCG	AAGCGATGTTGGTATTTCGG	278
BJ015	p3	(TGG)6	AGAAGACGGGAATAAGCCGT	AGTTGATTGGGCAAACTTGG	135
BJ016	p3	(CAC)9	CTCCTCGTCCTCAACACCAC	GACGCGTCTACGGTGTGATA	254
BJ017	p2	(AC)7	TGCCAAAGGATTCTTGAAAT	CCCGAGCAGGATTGTAACAT	222
BJ018	p4	(TTTG)4	TTCATCATCTCGTGATTGGC	TCTCTTTGCAAGGACAAGCC	218
BJ019	p3	(TGC)6	AGAAACAACAACGCCCTGTC	ACGGTGCATTCAAGTCATCA	177
BJ020	p3	(TAT)8	TGCAGGCAGATTTGAGTTTG	ATATGAACGACTTGGACCGC	154
BJ021	p3	(ATC)5	ACGACGGTCTTTGTTGGAAG	CAGTTGACGAGGAAGAAGGC	168
BJ022	p4	(AAAG)4	CCGCCAAATTGAACTGCTAT	ATTCGTAGCAATCACGTCCC	275
BJ023	p3	(GAT)5	CAATATCAACCAGTCGGCCT	ACTCGGCCAACGACTCTCTA	248
BJ024	p2	(AG)7	ACAACCGCACTATGGTGTCA	TGTCGTGCTATGCTCGCTAC	237
BJ025	p4	(TAAA)4	CAAGTTCGCAGTCTCATCCA	CGCATGAGAGAAGAGAAGGG	222
BJ026	p3	(GAT)6	CTACGAGCACTCACGCACAT	TATCATTACTATCGCCGCCC	234
BJ027	p3	(TCA)5	ACAGCCAGTAGATGCACACG	GGTTGCTGATAGCGGTGATT	241
BJ028	p3	(CTT)5	AATGTGTAGCCAATCCGAGG	TGCCCGTAGTGTCACATGAT	188
BJ029	p3	(CAA)5	GGCCTCTTCGAATGTACCAA	GTGAGCCGAAAGACGAAGAC	209
BJ030	p3	(GAT)5	GAGCGCGTTTGACAATAACA	ATGATGGTGATGGGAGTCGT	187
BJ031	p3	(ACG)5	TTGTGTGATTCACCCTGGAA	CTGCAACCACTCTCCATCCT	246
BJ032	p2	(CT)8	AACCTCTTTGCCTTCAGGGT	TACGCAAGTGTTCCCACAAG	214
BJ033	p3	(GCA)5	CAACCACAAGTCACGTCTCG	TCTGCCGCCTTCTTCTTG	280
BJ034	p2	(TC)10	GCATAGCTTAGCATCCTCGG	ACAGGCAACAAAGCCTGTCT	106
BJ035	p3	(TCA)5	CAGGCAAAGTGACCATGCTA	CAGAGAGCACTGGTGGAACA	147
BJ036	p2	(TG)8	GCGCTGATCTTTCGACTTTC	GAGCACTAGCTCGGGATTTG	175
BJ037	p2	(AC)6	ACTCACGCTGCCTGGGAC	GAGTTTCAGAGAGGGAGGGC	174
BJ038	p2	(CA)6	AACTGTTCCGTCTCCGTCAC	CCGTCCTGTTTGTCCAAGTT	257
BJ039	p2	(AT)6	GTTGATCTCTTGGCCTCTCG	TACCCATCTATCCGATTCGC	266
BJ040	p2	(AT)6	AGTTGGATCGCGGATAACAC	TTGTGTTACTGAGCTGGGCA	264
BJ041	p2	(AG)6	CGCGATAGTCGATGACTTGA	TTTCAGATGTCTCGCTGCAT	183
BJ042	p3	(TCA)5	TAATAAGCTAGCCAGCCCGA	GGTACGACCAAACAATGCCT	280
BJ043	p3	(GTG)10	AGTTCTGATCAAACGGGTGG	CGGAAGCCAGAAGAAGAAGA	257
BJ044	p4	(GAGT)4	ATGTTCGCATTCAAACAGCA	CAGATCCACTCAGGTCCCTC	229
BJ045	p3	(GGA)5	GTGGATATATGCAGCCCTGG	AGGCGTCATTCCAGACAAAC	212
BJ046	p3	(AGC)5	AGCAGAGGTCTCGTTTGCAT	CCAATACCGGATCAAGCTGT	189
BJ047	p3	(CTG)5	GTGATCAAAGCCCAACAGGT	TCAATGACTCCAGCATTAGCA	137
BJ048	p2	(AG)6	GGTAAAGAGCGACAAGTGCC	GTCGTCGGCTCATCCTCTT	134
BJ049	p2	(CT)6	TTGTCAAGAAGTCTGCACCG	TCCAAGAGAGGGAAAGGGAT	279
BJ050	p3	(ACG)5	GATCGTCAGAAGATGTGCGA	ACCCAATCGTTGTTGCTCTC	144
BJ051	p3	(CAC)6	CACATGGACACAGCACACAC	GACAGGTCCGACAGATCGAG	172
BJ052	p2	(TC)6	CGAGTTCCTCTCACCCTCTG	AAGCAGCCACCCAGTCATAC	196
BJ053	p3	(GAG)5	GACACTCTATTCCCACCGGA	ACCCTTTAATTTATGCCGCC	277
BJ054	p3	(GGT)6	GGGCAAGCTCTGCATTGTAT	CGTTACCATCTCGTGACCCT	233
BJ055	p2	(TA)9	CATTCCTCGTTCCTGCTGAT	CTGGTTGATCCGGAGAAGAA	132
BJ056	p3	(ACC)8	CCATACCAGCATTTACGCCT	CGGCATTTGTATGTCAGGTG	161
BJ057	p2	(AG)6	CCGTCTGTGGGTGAATTTCT	TTCGGAATGGAGTCCTTGAG	181
BJ058	p2	(TA)6	AGGTCATGATGGGACGAGAG	TGGCCCTCCTTCTCTGTCTA	185
BJ059	p3	(GGC)5	ACTACCAGCATTACCCACCG	ATCGACCGGGATATCGTCAT	264
BJ060	p2	(AG)7	ACACAACGGACAAATGACGA	GGCTGGTTGCTCATTCAAGT	115
BJ061	p3	(TGG)5	GAGCGGTGGTGGTGTTAGTT	GAATCTTCGCTCGTCTCGTC	213
BJ062	p4	(AAAT)4	TGGACTCGGCTACATTTGTG	CCTGGTATCGTCCTTGAGAA	162
BJ063	p3	(CAT)5	CTTACGTTGACGGCACTTGA	GCTCGGCTAGTCTCGAAGAA	218
BJ064	p4	(CCAT)4	ATAGTGGAACTGAAGGCGGG	ATCCTTTCCTCCCATCGACT	248
BJ065	p4	(GATG)4	ACCGGATGAATGGATGGATA	AGCTCAGCTCATATGCCCAC	192
BJ066	p3	(TGA)7	GCAGCAGTAGATGTCGGTGA	CTTATGCACGGGTGAGACAA	277
BJ067	p2	(AT)9	GTCGTCGCAGCCTATGTGTA	GTCATTGGTCTACCGGCACT	205
BJ068	p2	(GT)8	ATCTCATGTTGGAAGGCCAC	TCGAGTTAAAGCCTTGGCAC	262
BJ069	p3	(ATG)5	GAAGCATTCATCTGTTGCGA	TGAGGAACATCTCTACCGGG	257
BJ070	p3	(TGG)9	AGAACGACGACGGCAATATC	TTCTTCGCCTGCTACCGTAT	128
BJ071	p3	(GAT)5	GTCACGCAATTGGAACACAC	GAGAGCGGACACTCTCCAAG	244
BJ072	p2	(GA)11	ACGCATCGGATTAGTCAAGG	ATTCGCCCATTTGTCCATTA	211
BJ073	p2	(TC)7	CATGCATCAAGCCTCAGGTA	CCAAGAAATAAACAGGGCGA	270
BJ074	p2	(GT)6	TGGCTCTGCTCTTCCACTTT	TAGCCCGTGAGGATGAAATC	236
BJ075	p2	(AT)9	TCGGAACGAGCTCTGAAAGT	GCTCATGACGGTATGTGTGC	198
BJ076	p2	(CA)12	GAACGAGGAATGCTGGCTAC	TCTCGTCTTCGTCAATGTGC	247
BJ077	p2	(AG)7	AATCGATTTGCTGGGATTTG	GGATGATTGGCACTCGTTCT	215
BJ078	p3	(CCA)7	CTACGCACTGGCAGAATCAA	TTTGTCGAGTAGGAGGGTGG	202
BJ079	p3	(AAC)5	AGCAACGTGGATAGAACGCT	GCAAACCACACACCACAGAC	243
BJ080	p2	(TC)11	GCGTCGCTGTCCTAGATCAT	GCATGGTGCTGAGAGTTGAA	156
BJ081	p3	(AGT)5	TTGGATCCTATCTTGTCCCG	TATTCTGTTCTTGCCCACCC	265
BJ082	p3	(CTG)6	ATCCAAATCAAGCATCTGGC	GATGTACGGGTCGTATTCGG	265
BJ083	p2	(TC)7	AGGAACGGTGATGAAGATGG	AAGATCGACGAACCGTGAAC	263
BJ084	p3	(AGG)8	GAGGAAGTTGAGGCTGTTGC	CGTCGACGACCATAGGAACT	241
BJ085	p3	(ATT)5	TGTGCTAGTGTTGGAGGACG	CGTCGTCGTCGTCTTCTTCT	199
BJ086	p2	(AG)10	GACCTACCGAAATCCGATCA	TTGTAGATACCCGCTCCTGC	201
BJ087	p3	(GAT)5	GAGGCGTATGAGGATGAGGA	ACGACGATCGTTGGTCTGAT	273
BJ088	p4	(AAAG)4	TGAAAGGGACCATTGGGTAA	TCCACCTATACTCTCCCACACA	148
BJ089	p3	(GTA)5	ATCGAGCCATGGTAGCAAAG	AGGGCTCTAACAGCCACTCA	103
BJ090	p3	(CTG)5	CTGGACAGACCCTTGTTGGT	GACAACGGCAGTGTCAGAGA	217
BJ091	p2	(TG)6	GGTCGACGAGAGGAATCAAA	AGCATTCTCGAGGTGCTGTT	172
BJ092	p3	(TCA)7	CAGTAGGGCTGTTCGAGACC	CACTTCCGGATCTGGTCACT	261
BJ093	p4	(TAAA)4	CAGTGCAATCTTGCAGCCTA	ATCCTTATCGGGATTCAGGG	278
BJ094	p3	(TGC)6	ATACCTCGAGCTGTCCTCCA	ATGGTGCTGGTGGTAATGGT	273
BJ095	p3	(TGA)5	TGACTGGTTCAGTTTCGACG	CGCTTTAATCGCTGTCATCA	278
BJ096	p4	(TTTA)4	CGGCTCGAATGGATTATGTT	CCGGTTTGCCATAGTAGCAT	260
BJ097	p4	(ATGA)5	CTGAACAACGTCGGACAGAA	ATGAATGCCGTGTGTGAGAA	139
BJ098	p3	(CTG)5	TAAGATCATTTCGCTCGCCT	TACCTGCACGCCCTAGGATA	247
BJ099	p4	(TCAT)4	GTTTGGTCACTATTGGCGGT	GACGATCATGACTGATTGCG	164
BJ100	p2	(TC)16	TTCCGCCTTCTCTCAGTTGT	GATGGAGAGGTGGCAGAGAG	172
BJ101	p3	(TGC)6	TATCGCTGACATCCTCCTCC	TCAGATATGTCCGGAGACCC	244
BJ102	p3	(CAA)7	CTGGTGCAACATCAATACCG	CTGTTGCGTGTACGCTTGTT	272
BJ103	p3	(ATC)5	GAGAAACCGAACAAGAACGC	TCATCCATCCAATGGGAAAT	144
BJ104	p2	(GA)6	ACCGAAGGGAAGGAAGAGAG	TGCTACCTACGCTGCTGTTG	211
BJ105	p4	(CCAG)4	GGGATGGTTGAGTTCTGTCG	TTCCGCCTTGTCTATATGCC	224
BJ106	p2	(CT)11	TAGTTACCGGCATGCTAGGG	ATGTCCCGATTTAGTCGCTG	194
BJ107	p4	(GATG)6	ATAATCATCCAGAGTGCCGC	CATCGACGATCGAATTCTCA	252
BJ108	p3	(GAT)5	AATGAAGGCAGACGAATGCT	GCAGACAGTGTAAGCGACCA	252
BJ109	p4	(TTTG)5	GGCCATTCATCCCAGAACTA	ATGGAATTCACGACGGAGTC	217
BJ110	p3	(GAC)6	TCCTCCAAGGGTCAACAATC	GAGAATGGATTACAGCCCGA	184
BJ111	p3	(TGA)5	AACACCACAAGCTGGGTAGG	ATACCCTCACAAACCAAGCG	171
BJ112	p2	(GT)6	GGGAGGATGCAAGAACTGAA	ATTTATACCCGCTCACACCG	161
BJ113	p3	(TGG)5	AATGAGAGTCGGAGCGAGAA	TGTTTGTTGCCGGATCAGTA	253
BJ114	p3	(GAA)5	GGTGCTGGTGATACGGACTT	CCTTGTGTTCGCTTCTGTCA	276
BJ115	p2	(CA)6	AAACGAGATTTCCGAAGGGT	TTGCGAGGTTATTTGAAGGG	249
BJ116	p3	(AAT)5	GTTCTCCCAGGTTCGTGAAA	CTTCCTTTGCGAGACTCCAC	204
BJ117	p2	(AT)6	GCTTCTGGGTTTGGTGTTGT	CTGCTCTTCCCATCATCCAT	140
BJ118	p2	(GA)7	TGCAGGTGCATCTGGTAGAC	CACACATGGCCAACAAACTC	140
BJ119	p2	(GA)6	AGTGGCCAGCATGCATTATT	GTCTGTGCTTGCTGGACTGA	249
BJ120	p3	(AGC)5	AGGCTGGAATCCCTTCAGAT	CGTCTTCACGAGAGGCAAGT	192
BJ121	p2	(AG)7	GAGCCTTCGTGCGTCATTAT	CCAGCCTATTTCACGAGCAT	204
BJ122	p4	(AATA)4	ATGTGTGGGATTGTCAGCAA	GGCACTAACGTACGGCAAAT	205
BJ123	p2	(TC)6	TACTCTCACACGCGCATACC	GGGACGGATGGTAGTGAGAA	258
BJ124	p2	(TG)6	GGGCATAGAGCATATGTTGG	TTTCTCACCGCTCATCCTCT	233
BJ125	p3	(CTT)5	GTCGATCAGAGAGGACAGGC	GTTCGTTAGCTCTCGTTGCC	260
BJ126	p3	(CAG)5	CAACATATCCACCACCACCA	TGATATGATGGCTGCTGAGG	220
BJ127	p3	(CGC)5	CATCAGTGCTGCGTTCACTT	CTGATACACCGCCTGAGGAT	184
BJ128	p3	(AGG)7	AGCACTATTCCCGAAGCTGA	TTCACTCTCAGGAGGCGTTT	135
BJ129	p4	(TGTT)4	GAGGAGGACGATGAGGATGA	AGAGGCGGAATGACATCAAC	248
BJ130	p2	(CT)17	TGGCTCTCTACGGACGAACT	TATCATCGCCTTCCTTGGAC	217
BJ131	p3	(GCT)5	TGGTCTCATTTCATCCTGGAG	AAATGAATGGATGCATCGTG	225
BJ132	p3	(ATG)5	CCAATATGCACAGTGGTTCG	GGGAGGGAAGGAATGAAACT	189
BJ133	p4	(TTTA)4	TCAATGCAACAAAGCCTGAG	CGTCCAAGTCGTATCGTGG	125
BJ134	p2	(GA)6	TACAGAGTTGGCTGTGGCAG	ATTGCCAATCGTCGAAACTC	253
BJ135	p3	(GTT)10	GGAATGGTAGGGCTGTGAGA	CCAGGCTTTAAGACTCGACG	235
BJ136	p4	(GTGC)4	GGAAATGGGAGCATTAAGCA	TTTCCATTCCCTTCTCCCTT	280
BJ137	p3	(TGC)5	AAACGTTCTCTTCCCGGTTT	TGATGCTCGAGGAACAACAG	224
BJ138	p3	(GCT)6	GACTACGGCTTTGTTGGCTC	GATTACCCGGAGAACGATCA	157
BJ139	p3	(AAG)5	AACGAGATCGACGAGCAGAT	GTTGAGTTGGATGACGGCTT	189
BJ140	p3	(CAG)5	TCTCCCTCACCAATCTCGAC	GATGGGATACGTTTCTGCGT	263
BJ141	p4	(TTTC)4	GGCAAAGGACGAGATTGGTA	GACTGTGAGTGTGGGTGGTG	266
BJ142	p3	(GCA)6	GATGGGCTATGACGGTGACT	TCTATTGGTGTTGTTGCCCA	230
BJ143	p3	(ACC)5	CAGCCACTTCATCCGAGTCT	GCGCTCTCCTTAAACGTCAC	114
BJ144	p3	(TGG)6	GCACCTCAAAGGATCGAGAG	GTAGCAGTCGCACCAAGACA	132
BJ145	p3	(ATG)5	TCGGCGAGTACATCCCTATC	ACATCAGCCAAGACATGCAG	235
BJ146	p2	(CA)6	AATCAAATCCTGCATCCGTC	TGTTGGGAGCCTACATCCTC	263
BJ147	p3	(CTG)5	CCGCTGTAGGGTTCATGACT	CAGGACATGGACAACAGGTG	201
BJ148	p3	(GTC)6	TACGGCGTTTATTCATGCAC	GGAATCGCTTTCATTTACGC	270
BJ149	p4	(CCAT)4	TGTACACTCAGTGGATGCGG	CATCCCTGAATCGGACACTT	202
BJ150	p2	(AT)6	TGTGCGCACTAATAACGACC	TTTCTGTGCCCTTCACTCCT	221
BJ151	p3	(GAC)7	GCAAGAGCTCATGGACAACA	CAATCATTGATGATGGCAGC	152
BJ152	p4	(GGAG)8	CCGAGAGAGCAAGAGAATGG	AAAGGCCTGCTCGACTTGTA	215
BJ153	p3	(GCA)5	TTTATCTCCCTCTTCCGTCG	TCATGATGTCGTGCGCTATT	180
BJ154	p2	(GT)6	TCGTGAGTTTGTGGTGGGTA	GAACAGAGCGGGAGTCGTAG	198
BJ155	p3	(TGA)5	GCAGCCTTCGTCTTGGATAG	GATCGCATTCTGCTAGAGGG	197
BJ156	p3	(GAT)5	TGATCGGGTAGGTGAGGTTC	CGTTACATACGGCCAGTCCT	166
BJ157	p2	(GT)6	TGCTCTTGTCCAGTGGAGTG	GGTTGCCTTTCCCTTCTCTC	139
BJ158	p2	(AC)6	CGACCTTCGTGGAGAAAGAG	GTATTGCCCTGGTTGCTGAT	161
BJ159	p3	(TGC)6	TCGAAGGCTTCATCTCCCTA	CTCTATTCCAATAGCGGGCA	259
BJ160	p3	(CAA)10	CTGCACACGACTCCAACAGT	CACTCCTCCCTAATCCTCCC	232
BJ161	p3	(TGG)8	TACCAGACGACCGTCCTACC	CAGGAGGTGGTGGCAATAGT	230
BJ162	p3	(ATA)5	GCGCGACAATGTAACTTCAA	AGACAGGCCAGACGAGTGTT	221
BJ163	p3	(CTT)8	CTGCTGGCATCTCTGTATGG	CTATTATCGTCGGGCAGCTC	200
BJ164	p3	(TTC)5	GCTACATCGGTAGAGCGCAT	ATGGTGGAAAGGAAGGAAGG	261
BJ165	p3	(TGC)5	TGCTGCTGATACTGGAGGTG	TCTTGCGTCATAACTCGTCG	217
BJ166	p3	(CAT)5	GAGGATGCATTCGGTGAGAT	CTGATGCAATTGCTGATGCT	120
BJ167	p3	(GAT)7	GCTGCTTCGGCGTTAAATAG	ATGTCCATTCCCATCCAAGA	131
BJ168	p2	(CA)7	CTACATCGCGGTGCTTGTTA	CGAGTGCGTTGATTAGGGAT	258
BJ169	p3	(CGA)5	GTATTGCTTATCCGCCCAGA	ATTATTCCGCGTCTACGGTG	229
BJ170	p3	(AAT)8	TCCTGTCTTGGGATCAAACC	CTTGCCGTGCTTCTTAGGAC	163
BJ171	p3	(CTG)5	CCTCTTACGCCCATTAACCA	ATCTCAAGAAGGAACGCGAA	270
BJ172	p3	(CCT)5	TTCAGGCCAGCACTCTCTTT	CGGACTTGTCTCTCTCGGTC	203
BJ173	p3	(GTG)6	ATGGGAGTGAGGTCTCGTTG	ACGGACGCGATATTTCATTC	228
BJ174	p3	(GAT)5	GACTCGCAAATCTCTCTCGG	ACCCGGAATCAGACTCCTCT	242
BJ175	p3	(GAC)5	GTGGACGGTCCTGAAATTGT	CACGATCAGCCTCAAGTCAA	139
BJ176	p3	(TGG)5	CATTTCAACAACGCGATGAG	CCAGTGTGCGACTTGGTAGA	253
BJ177	p3	(GAT)9	AGTGGACCCATACGAAGACG	TGGGTTTGTGATTGGTGATG	136
BJ178	p3	(TGT)6	CATCCACCACCACCGTTAC	CAACAACAAGGTGCTGATGC	260
BJ179	p2	(AG)7	ACCCTACCACATACGAAGCG	GCGTGGGTTGAAGGTCATAC	158
BJ180	p3	(CAG)6	TCTCACTTTGCCATGAACCA	TTGTTGTTTCTGCTGCTGCT	237
BJ181	p2	(AG)7	ATAGGCTACGCCCTGGAGAT	TAGCGCTTCTTCTTCTTCGC	257
BJ182	p3	(TGC)6	CTCTCCGGAAGCAATCTGTC	GTGTAGTCCGCATGTCGATG	182
BJ183	p3	(TTG)8	GCTGGAGGTACTGGAGCTTG	CGAGTCTGTCCAATGTCCCT	184
BJ184	p3	(AAT)5	CACACAAGGGAGCACAGAGA	GGCAACAACGCTCATCAGTA	195
BJ185	p2	(CA)7	GGTTCATCACCGCTCTTCAT	AAGAGAGTCATGAGCCCGAA	256
BJ186	p3	(GCT)5	CGCTTCTGCTGCTTCTTCTT	ACCAGAGATTTGATGCCCAC	269
BJ187	p3	(GCG)6	AATGTCCCAGTTCCATCAGC	CCAAGATCCGAAGAAGGTGA	219
BJ188	p3	(TTA)7	GGCTCTCTTGCATCTTGACC	CCATCCGAGTCCGTTTCTTA	247
BJ189	p2	(AT)6	GTTTCCATCAACACTGGGCT	CTCGCGATTATGGCAAGATT	272
BJ190	p3	(TCT)5	CGTGCTTGTCACGTTCATCT	CCTGAATCTCCGACTTTCCA	170
BJ191	p2	(TA)6	TCTGCCTCATTGGGACTCTT	CGCCACCCTCTTTGTTAAAT	109
BJ192	p2	(TC)9	GTATCGGCCAAGCAACTCAT	CAGCTGTGATTGCCTGAGAT	103
BJ193	p2	(AT)7	TTCACATGGTTCTCACTGGC	CAAATTCTGCAATTGTGGCTT	192
BJ194	p2	(AT)6	CGAAATGAAGGATGGACCAG	ACACGTTCTGTTTATCCGGC	273
BJ195	p3	(GGT)5	TTCCGAGATCGATCCTGTTC	CGGCAAAGCTCACCAACTAT	244
BJ196	p2	(TA)6	CAAGTTGGACTCGGTTGGTT	TGCGTGCATTTAAACTTTGG	167
BJ197	p3	(GAT)6	CTGGGCAATAGCAGTGACAA	ATTGTCGTCCCTGTTTGAGG	246
BJ198	p2	(GA)6	TGACGATGATAGGCAGCAAG	ACCCAACCCTGCTCTTTCTT	169
BJ199	p4	(TTCT)4	ATGTGCATTCTCTGCACCAC	AAAGAGGCTCTGGAGAAGGG	155
BJ200	p3	(ATG)5	AAGTCACAATGGGTCGCTTC	TCTGCTGATTTCCTTTGCCT	241
